# Supplementary material for: CircPlant: An Integrated Tool for circRNA Detection and Functional Prediction in Plants
Source: Genomics Proteomics Bioinformatics. 2020 Nov 4;18(3):352–8. doi: 10.1016/j.gpb.2020.10.001 (PMC7801249; doi:10.1016/j.gpb.2020.10.001)
Supplement: Supplementary data 2 [file mmc2.xlsx]

## Sheet: Table S1
Table S1 Mapping rate of five circRNA identification tools using simulated and real dataset
Tool		Mapping rate
		Simulated_ara	Simulated_osa	ERR748773	ERR748783
MapSplice		0.7685	0.7628	0.8829	0.9005
ACFS2		/	/	0.9483	0.9523
PcircRNA_finder	STAR	0.841	0.8373	0.8891	0.925
	TopHat	0.9995	0.9997	0.9339	0.945
	find_circ	0.5405	0.5512	0.7852	0.8873
	MapSplice	0.7685	0.7628	0.8829	0.9005
	Segemehl	/	/	0.9422	0.95
CircPlant		0.9943	0.9957	0.8839	0.9241
CIRI2		0.9893	0.9933	0.8753	0.8953
Note: STAR, TopHat, find_circ, MapSplice and Segemehl are integrated into PcircRNA_finder, so their rates were calculated respectively.
