# Supplementary material for: CircPlant: An Integrated Tool for circRNA Detection and Functional Prediction in Plants
Source: Genomics Proteomics Bioinformatics. 2020 Nov 4;18(3):352–8. doi: 10.1016/j.gpb.2020.10.001 (PMC7801249; doi:10.1016/j.gpb.2020.10.001)
Supplement: Supplementary data 3 [file mmc3.xlsx]

## Sheet: Table S2
Table S2 Running time of five circRNA identification tools using the same RNA-seq data
Threads	Software	Running time (h)		Total time (h)
		Third-party/Pre-process	Real executing time
100	MapSplice	0	18.87	18.87
	ACFS2	0.91	2.88	3.79
	PcircRNA_finder	33.32	0.52	33.84
	CircPlant	0	2.01	2.01
	CIRI2	0.67	0.86	1.53
40	MapSplice	0	26.55	26.55
	ACFS2	0.91	5.57	6.48
	PcircRNA_finder	39.29	0.52	39.81
	CircPlant	0	1.93	1.93
	CIRI2	0.9	0.65	1.55
10	MapSplice	0	47.34	47.34
	ACFS2	0.91	4.29	5.2
	PcircRNA_finder	80.69	0.53	81.22
	CircPlant	0	8.01	8.01
	CIRI2	2.42	0.55	2.97
Note: Third-party and pre-process procedures are integrated into the main routines of Mapsplice and CircPlant. For parallel processing softwares, the longest running time instead of all the time was counted.
